# Supplementary material for: DReAmocracy: A Method to Capitalise on Prior Drug Discovery Efforts to Highlight Candidate Drugs for Repurposing
Source: Int J Mol Sci. 2024 May 13;25(10):5319. doi: 10.3390/ijms25105319 (PMC11121186; doi:10.3390/ijms25105319)
Supplement: Supplementary file 1 [file ijms-25-05319-s001.zip]

Archive with 2 entries (2 files):
- Supplementary_Data.xlsx
- Supplementary_Materials.pdf
