# Supplementary material for: DReAmocracy: A Method to Capitalise on Prior Drug Discovery Efforts to Highlight Candidate Drugs for Repurposing
Source: Int J Mol Sci. 2024 May 13;25(10):5319. doi: 10.3390/ijms25105319 (PMC11121186; doi:10.3390/ijms25105319)
Supplement: Supplementary file 1 [file ijms-25-05319-s001.zip › Supplementary_Data.xlsx]

## Sheet: Table S1
Table S1: DC-matrix of AD (CDRS)
pathway	p_value	Freq_of_paths	count_lists_with_drugs	normalised_freq.freq.max.	normalised_count_lists_with_drugs	sum_of_norm_freq_norm_count_lists	product_of_norm_freq_norm_count_lists	score
Protein export	0	3	3	0.0121951	0.0731707	0.0853659	0.000892326	0.0487805
Phototransduction	2.94e-09	17	14	0.0691057	0.341463	0.410569	0.0235971	0.23252
Gap junction	7.11e-09	171	35	0.695122	0.853659	1.54878	0.593397	0.790244
Salivary secretion	4.98e-08	117	36	0.47561	0.878049	1.35366	0.417609	0.717073
Pancreatic secretion	2.59e-07	84	34	0.341463	0.829268	1.17073	0.283165	0.634146
Gastric acid secretion	7.29e-07	89	34	0.361789	0.829268	1.19106	0.30002	0.642276
Cortisol synthesis and secretion	7.81e-07	43	23	0.174797	0.560976	0.735772	0.0980567	0.406504
AMPK signaling pathway	1.1e-06	108	34	0.439024	0.829268	1.26829	0.364069	0.673171
Amphetamine addiction	1.51e-06	103	34	0.418699	0.829268	1.24797	0.347214	0.665041
Parathyroid hormone synthesis, secretion and action	2.3e-06	86	25	0.349593	0.609756	0.95935	0.213167	0.505691
Adrenergic signaling in cardiomyocytes	3.58e-06	130	35	0.528455	0.853659	1.38211	0.45112	0.723577
Renin-angiotensin system	3.75e-06	28	4	0.113821	0.097561	0.211382	0.0111045	0.104065
Parkinson disease	4.5e-06	109	31	0.443089	0.756098	1.19919	0.335019	0.630894
Aldosterone synthesis and secretion	1.5e-05	52	28	0.211382	0.682927	0.894309	0.144359	0.494309
Viral myocarditis	1.72e-05	23	15	0.0934959	0.365854	0.45935	0.0342058	0.256911
Thyroid cancer	2.02e-05	54	25	0.219512	0.609756	0.829268	0.133849	0.453659
Transcriptional misregulation in cancer	2.68e-05	96	29	0.390244	0.707317	1.09756	0.276026	0.580488
Renin secretion	3.26e-05	92	26	0.373984	0.634146	1.00813	0.23716	0.530081
Insulin secretion	4.36e-05	79	34	0.321138	0.829268	1.15041	0.26631	0.626016
Melanogenesis	5.76e-05	58	26	0.235772	0.634146	0.869919	0.149514	0.474797
Synaptic vesicle cycle	6.91e-05	41	17	0.166667	0.414634	0.581301	0.0691057	0.315447
Cocaine addiction	7.21e-05	97	29	0.394309	0.707317	1.10163	0.278901	0.582114
Taste transduction	7.47e-05	114	31	0.463415	0.756098	1.21951	0.350387	0.639024
Hematopoietic cell lineage	8.85e-05	38	16	0.154472	0.390244	0.544715	0.0602816	0.295935
Serotonergic synapse	0.000106088	173	40	0.703252	0.97561	1.67886	0.6861	0.866667
Morphine addiction	0.000106833	90	32	0.365854	0.780488	1.14634	0.285544	0.614634
Vascular smooth muscle contraction	0.000109236	108	35	0.439024	0.853659	1.29268	0.374777	0.687805
Alcoholism	0.000164289	119	35	0.48374	0.853659	1.3374	0.412949	0.705691
Rheumatoid arthritis	0.000182363	39	17	0.158537	0.414634	0.573171	0.0657347	0.312195
Proteasome	0.000352835	6	4	0.0243902	0.097561	0.121951	0.00237954	0.0682927
Hypertrophic cardiomyopathy	0.000495351	39	14	0.158537	0.341463	0.5	0.0541344	0.268293
Tight junction	0.000532377	57	23	0.231707	0.560976	0.792683	0.129982	0.429268
Dopaminergic synapse	0.000847044	122	36	0.495935	0.878049	1.37398	0.435455	0.725203
Ovarian steroidogenesis	0.00104495	58	27	0.235772	0.658537	0.894309	0.155265	0.489431
Oxytocin signaling pathway	0.00151796	110	32	0.447154	0.780488	1.22764	0.348999	0.647154
Bile secretion	0.00162602	61	26	0.247967	0.634146	0.882114	0.157248	0.479675
Glycerophospholipid metabolism	0.00166895	28	13	0.113821	0.317073	0.430894	0.0360896	0.235772
Ras signaling pathway	0.00194471	134	33	0.544715	0.804878	1.34959	0.43843	0.700813
Terpenoid backbone biosynthesis	0.0028664	13	8	0.0528455	0.195122	0.247967	0.0103113	0.138211
ABC transporters	0.00307593	17	12	0.0691057	0.292683	0.361789	0.0202261	0.203252
Cushing syndrome	0.00406825	79	30	0.321138	0.731707	1.05285	0.234979	0.56748
cGMP-PKG signaling pathway	0.0042707	148	36	0.601626	0.878049	1.47967	0.528257	0.76748
Thermogenesis	0.0090692	69	26	0.280488	0.634146	0.914634	0.17787	0.492683
Olfactory transduction	0.0101107	16	14	0.0650407	0.341463	0.406504	0.022209	0.230894
Fatty acid degradation	0.0118672	10	10	0.0406504	0.243902	0.284553	0.00991473	0.162602
PPAR signaling pathway	0.0119305	35	17	0.142276	0.414634	0.556911	0.0589927	0.305691
Circadian rhythm	0.0136192	9	7	0.0365854	0.170732	0.207317	0.00624628	0.117073
Arachidonic acid metabolism	0.0151811	52	20	0.211382	0.487805	0.699187	0.103113	0.377236
Folate biosynthesis	0.0162919	17	10	0.0691057	0.243902	0.313008	0.016855	0.173984
Pentose and glucuronate interconversions	0.0163264	10	4	0.0406504	0.097561	0.138211	0.00396589	0.0747967
Regulation of actin cytoskeleton	0.0176107	103	34	0.418699	0.829268	1.24797	0.347214	0.665041
Mineral absorption	0.0202231	19	9	0.0772358	0.219512	0.296748	0.0169542	0.162602
Dilated cardiomyopathy	0.0239258	42	21	0.170732	0.512195	0.682927	0.0874479	0.37561
Inflammatory mediator regulation of TRP channels	0.0264298	113	34	0.45935	0.829268	1.28862	0.380924	0.681301
Vibrio cholerae infection	0.0284021	19	14	0.0772358	0.341463	0.418699	0.0263732	0.235772
Regulation of lipolysis in adipocytes	0.0300765	90	30	0.365854	0.731707	1.09756	0.267698	0.585366
Adherens junction	0.0301574	55	13	0.223577	0.317073	0.54065	0.0708903	0.279675
Notch signaling pathway	0.0405597	16	10	0.0650407	0.243902	0.308943	0.0158636	0.172358
Inflammatory bowel disease	0.0416633	22	12	0.0894309	0.292683	0.382114	0.0261749	0.211382
Fat digestion and absorption	0.0483943	15	11	0.0609756	0.268293	0.329268	0.0163593	0.185366
Ribosome biogenesis in eukaryotes	0.0487517	5	4	0.0203252	0.097561	0.117886	0.00198295	0.0666667
Thyroid hormone synthesis	0.0489577	21	14	0.0853659	0.341463	0.426829	0.0291493	0.239024
Rap1 signaling pathway	0.0497123	146	37	0.593496	0.902439	1.49593	0.535594	0.778862
indication	p_value	Freq	count_lists_with_drugs	normalised_freq.freq.max.	normalised_count_lists_with_drugs	sum_of_norm_freq_norm_count_lists	product_of_norm_freq_norm_count_lists	score
bipolar disorder	0	17	9	0.288136	0.473684	0.76182	0.136485	0.399465
chronic myeloid leukemia (CML)	0	14	10	0.237288	0.526316	0.763604	0.124888	0.410705
gastrointestinal stromal tumors (GIST)	0	11	8	0.186441	0.421053	0.607493	0.0785013	0.327208
ankylosing spondylitis	0	10	8	0.169492	0.421053	0.590544	0.0713649	0.320428
renal cell carcinoma (RCC)	0	9	4	0.152542	0.210526	0.363069	0.0321142	0.187333
bursitis	0	6	6	0.101695	0.315789	0.417484	0.0321142	0.230152
coronary heart disease	0	6	6	0.101695	0.315789	0.417484	0.0321142	0.230152
cutaneous T-cell lymphoma (CTCL)	0	6	6	0.101695	0.315789	0.417484	0.0321142	0.230152
thyroid cancer	0	6	4	0.101695	0.210526	0.312221	0.0214095	0.166994
aggressive systemic mastocytosis (ASM)	0	5	5	0.0847458	0.263158	0.347904	0.0223015	0.191793
chronic eosinophilic leukemia (CEL)	0	5	5	0.0847458	0.263158	0.347904	0.0223015	0.191793
dermatofibrosarcoma protuberans (DFSP)	0	5	5	0.0847458	0.263158	0.347904	0.0223015	0.191793
hypereosinophilic syndrome (HES)	0	5	5	0.0847458	0.263158	0.347904	0.0223015	0.191793
hypoparathyroidism	0	5	4	0.0847458	0.210526	0.295272	0.0178412	0.160214
irritability	0	5	5	0.0847458	0.263158	0.347904	0.0223015	0.191793
medullary thyroid cancer (MTC)	0	5	4	0.0847458	0.210526	0.295272	0.0178412	0.160214
myasthenia gravis	0	5	3	0.0847458	0.157895	0.242641	0.0133809	0.128635
myelodysplastic diseases (MDS)	0	5	5	0.0847458	0.263158	0.347904	0.0223015	0.191793
idiopathic pulmonary fibrosis (IPF)	0	4	4	0.0677966	0.210526	0.278323	0.014273	0.153434
tendinitis	0	4	4	0.0677966	0.210526	0.278323	0.014273	0.153434
tremors	0	4	3	0.0677966	0.157895	0.225691	0.0107047	0.121855
weight-loss aid	0	4	4	0.0677966	0.210526	0.278323	0.014273	0.153434
acute promyelocytic leukemia (APL)	0	3	3	0.0508475	0.157895	0.208742	0.00802855	0.115076
hepatocellular carcinoma (HCC)	0	3	3	0.0508475	0.157895	0.208742	0.00802855	0.115076
hypophosphatemia	0	3	3	0.0508475	0.157895	0.208742	0.00802855	0.115076
neuroendocrine tumors of pancreatic origin (PNET)	0	3	3	0.0508475	0.157895	0.208742	0.00802855	0.115076
rickets	0	3	3	0.0508475	0.157895	0.208742	0.00802855	0.115076
vasospastic angina	0	3	3	0.0508475	0.157895	0.208742	0.00802855	0.115076
cutaneous candidiasis	0	2	2	0.0338983	0.105263	0.139161	0.00356824	0.0767172
exercise-induced bronchoconstriction (EIB)	0	2	2	0.0338983	0.105263	0.139161	0.00356824	0.0767172
heart attack	0	2	2	0.0338983	0.105263	0.139161	0.00356824	0.0767172
histomoniasis	0	2	2	0.0338983	0.105263	0.139161	0.00356824	0.0767172
Kaposi sarcoma	0	2	2	0.0338983	0.105263	0.139161	0.00356824	0.0767172
soft tissue sarcoma (STS)	0	2	2	0.0338983	0.105263	0.139161	0.00356824	0.0767172
tetanus	0	2	2	0.0338983	0.105263	0.139161	0.00356824	0.0767172
tinea versicolor	0	2	2	0.0338983	0.105263	0.139161	0.00356824	0.0767172
schizophrenia	7e-07	32	16	0.542373	0.842105	1.38448	0.456735	0.722212
acute lymphoblastic leukemia (ALL)	7.78e-07	14	11	0.237288	0.578947	0.816236	0.137377	0.442284
seizures	1.21e-06	18	11	0.305085	0.578947	0.884032	0.176628	0.469402
non-small cell lung cancer (NSCLC)	3.23e-06	17	10	0.288136	0.526316	0.814451	0.15165	0.431044
Parkinson's Disease	0.000462275	19	7	0.322034	0.368421	0.690455	0.118644	0.349866
depression	0.00102261	26	14	0.440678	0.736842	1.17752	0.32471	0.618376
ulcerative colitis	0.00176226	13	10	0.220339	0.526316	0.746655	0.115968	0.403925
headache	0.00217875	10	9	0.169492	0.473684	0.643176	0.0802855	0.352007
osteoarthritis	0.00242709	21	13	0.355932	0.684211	1.04014	0.243533	0.552899
obsessive compulsive disorder (OCD)	0.00285958	5	5	0.0847458	0.263158	0.347904	0.0223015	0.191793
congestive heart failure	0.0044481	22	11	0.372881	0.578947	0.951829	0.215879	0.496521
hypertension	0.0053613	59	19	1	1	2	1	1
chronic stable angina	0.00923719	4	4	0.0677966	0.210526	0.278323	0.014273	0.153434
panic disorders	0.00923719	4	4	0.0677966	0.210526	0.278323	0.014273	0.153434
toothache	0.00923719	4	3	0.0677966	0.157895	0.225691	0.0107047	0.121855
epilepsy	0.0104241	9	9	0.152542	0.473684	0.626227	0.0722569	0.345227
hypercholesterolemia	0.0134165	6	4	0.101695	0.210526	0.312221	0.0214095	0.166994
myocardial infarction	0.0135981	11	7	0.186441	0.368421	0.554862	0.0686887	0.295629
hyperlipidemia	0.022263	8	4	0.135593	0.210526	0.34612	0.0285459	0.180553
erectile dysfunction	0.0297424	6	2	0.101695	0.105263	0.206958	0.0107047	0.103836
nephrotic syndrome	0.0297424	6	5	0.101695	0.263158	0.364853	0.0267618	0.198573
gastroparesis	0.0298214	3	3	0.0508475	0.157895	0.208742	0.00802855	0.115076
posttraumatic stress disorder	0.0298214	3	3	0.0508475	0.157895	0.208742	0.00802855	0.115076
social anxiety disorder	0.0298214	3	3	0.0508475	0.157895	0.208742	0.00802855	0.115076
psoriatic arthritis	0.033189	5	4	0.0847458	0.210526	0.295272	0.0178412	0.160214
breast cancer	0.0431653	18	12	0.305085	0.631579	0.936664	0.192685	0.500981
moa	p_value	Freq	count_lists_with_drugs	normalised_freq.freq.max.	normalised_count_lists_with_drugs	sum_of_norm_freq_norm_count_lists	product_of_norm_freq_norm_count_lists	score
PDGFR tyrosine kinase receptor inhibitor	0	34	13	0.918919	0.684211	1.60313	0.628734	0.778094
KIT inhibitor	0	27	12	0.72973	0.631579	1.36131	0.460882	0.670839
RET tyrosine kinase inhibitor	0	14	8	0.378378	0.421053	0.799431	0.159317	0.403983
ephrin inhibitor	0	5	5	0.135135	0.263158	0.398293	0.0355619	0.211949
SIRT activator	0	4	4	0.108108	0.210526	0.318634	0.0227596	0.169559
oxazolidine antiepileptic	0	3	3	0.0810811	0.157895	0.238976	0.0128023	0.127169
vitamin analog	0	3	3	0.0810811	0.157895	0.238976	0.0128023	0.127169
carboxamide antiepileptic	0	2	2	0.0540541	0.105263	0.159317	0.0056899	0.0847795
angiotensin converting enzyme inhibitor	5.62e-15	21	2	0.567568	0.105263	0.672831	0.059744	0.290185
VEGFR inhibitor	9.72e-12	28	9	0.756757	0.473684	1.23044	0.358464	0.586913
Bcr-Abl kinase inhibitor	5.16e-10	13	9	0.351351	0.473684	0.825036	0.16643	0.424751
insulin sensitizer	2.5e-09	10	8	0.27027	0.421053	0.691323	0.113798	0.36074
FGFR inhibitor	5.19e-09	14	6	0.378378	0.315789	0.694168	0.119488	0.340825
dopamine receptor antagonist	1.06e-07	33	14	0.891892	0.736842	1.62873	0.657183	0.798862
HMGCR inhibitor	2.7e-06	9	5	0.243243	0.263158	0.506401	0.0640114	0.255192
cyclooxygenase inhibitor	3.16e-06	37	16	1	0.842105	1.84211	0.842105	0.905263
FLT3 inhibitor	3.63e-06	13	6	0.351351	0.315789	0.667141	0.110953	0.330014
serotonin receptor antagonist	8.12e-06	34	19	0.918919	1	1.91892	0.918919	0.967568
EGFR inhibitor	9.59e-05	20	7	0.540541	0.368421	0.908962	0.199147	0.437269
dopamine receptor agonist	0.000149944	16	5	0.432432	0.263158	0.69559	0.113798	0.330868
acetylcholinesterase inhibitor	0.000166867	12	4	0.324324	0.210526	0.534851	0.0682788	0.256046
retinoid receptor agonist	0.000330074	10	4	0.27027	0.210526	0.480797	0.056899	0.234424
vitamin D receptor agonist	0.000766946	7	2	0.189189	0.105263	0.294452	0.0199147	0.138834
sulfonylurea	0.00265217	3	3	0.0810811	0.157895	0.238976	0.0128023	0.127169
norepinephrine reuptake inhibitor	0.00392216	5	5	0.135135	0.263158	0.398293	0.0355619	0.211949
tricyclic antidepressant	0.00435236	4	2	0.108108	0.105263	0.213371	0.0113798	0.106401
ATP channel blocker	0.00435236	4	2	0.108108	0.105263	0.213371	0.0113798	0.106401
proteasome inhibitor	0.00695626	5	3	0.135135	0.157895	0.29303	0.0213371	0.148791
cholinesterase inhibitor	0.00695626	5	2	0.135135	0.105263	0.240398	0.0142248	0.117212
PABA antagonist	0.00904552	4	4	0.108108	0.210526	0.318634	0.0227596	0.169559
Abl kinase inhibitor	0.00904552	4	3	0.108108	0.157895	0.266003	0.0170697	0.13798
HDAC inhibitor	0.0095011	13	9	0.351351	0.473684	0.825036	0.16643	0.424751
microtubule inhibitor	0.0114208	6	2	0.162162	0.105263	0.267425	0.0170697	0.128023
serotonin reuptake inhibitor	0.0161243	4	4	0.108108	0.210526	0.318634	0.0227596	0.169559
anthelmintic agent	0.0161243	4	3	0.108108	0.157895	0.266003	0.0170697	0.13798
T-type calcium channel blocker	0.0161243	4	3	0.108108	0.157895	0.266003	0.0170697	0.13798
glucocorticoid receptor agonist	0.0161585	13	9	0.351351	0.473684	0.825036	0.16643	0.424751
angiotensin receptor antagonist	0.0161726	6	2	0.162162	0.105263	0.267425	0.0170697	0.128023
lanosterol demethylase inhibitor	0.0191779	2	2	0.0540541	0.105263	0.159317	0.0056899	0.0847795
lipoprotein lipase activator	0.0191779	2	2	0.0540541	0.105263	0.159317	0.0056899	0.0847795
norepinephrine inhibitor	0.0191779	2	2	0.0540541	0.105263	0.159317	0.0056899	0.0847795
osteoclast inhibitor	0.0191779	2	1	0.0540541	0.0526316	0.106686	0.00284495	0.0532006
adrenergic inhibitor	0.0213286	3	3	0.0810811	0.157895	0.238976	0.0128023	0.127169
RAF inhibitor	0.0313926	7	6	0.189189	0.315789	0.504979	0.059744	0.265149
sterol demethylase inhibitor	0.0343572	5	2	0.135135	0.105263	0.240398	0.0142248	0.117212
catechol O methyltransferase inhibitor	0.0383049	3	3	0.0810811	0.157895	0.238976	0.0128023	0.127169
purine antagonist	0.0383049	3	2	0.0810811	0.105263	0.186344	0.00853485	0.0955903

## Sheet: Table S2
Table S2: DC-matrix of PD (CDRS)
pathway	p_value	Freq_of_paths	normalised_freq	count_lists_with_drugs	normalised_count_lists_with_drugs	score
Salivary secretion	2.21e-11	46	0.621622	14	0.933333	0.808649
Synaptic vesicle cycle	2.63e-10	23	0.310811	8	0.533333	0.444324
Adrenergic signaling in cardiomyocytes	5.65e-09	47	0.635135	12	0.8	0.734054
Dopaminergic synapse	3.62e-07	44	0.594595	12	0.8	0.717838
Amphetamine addiction	4.28e-07	35	0.472973	12	0.8	0.669189
cGMP-PKG signaling pathway	6.15e-06	49	0.662162	14	0.933333	0.824865
Vascular smooth muscle contraction	1.23e-05	35	0.472973	13	0.866667	0.709189
Renin secretion	1.43e-05	30	0.405405	11	0.733333	0.602162
Calcium signaling pathway	4.43e-05	74	1	15	1	1
Cocaine addiction	6.73e-05	30	0.405405	10	0.666667	0.562162
Alcoholism	6.85e-05	36	0.486486	12	0.8	0.674595
Taste transduction	0.000190442	33	0.445946	14	0.933333	0.738378
Dilated cardiomyopathy	0.000252333	17	0.22973	10	0.666667	0.491892
Serotonergic synapse	0.000464416	46	0.621622	15	1	0.848649
Pancreatic secretion	0.000643713	22	0.297297	10	0.666667	0.518919
Gap junction	0.000746584	40	0.540541	14	0.933333	0.776216
Phototransduction	0.00129232	5	0.0675676	5	0.333333	0.227027
Glycerophospholipid metabolism	0.00177553	10	0.135135	5	0.333333	0.254054
Gastric acid secretion	0.00464206	21	0.283784	11	0.733333	0.553514
Parkinson disease	0.00479123	26	0.351351	12	0.8	0.620541
Collecting duct acid secretion	0.00662757	7	0.0945946	4	0.266667	0.197838
GABAergic synapse	0.00751108	16	0.216216	8	0.533333	0.406486
cAMP signaling pathway	0.00808872	55	0.743243	15	1	0.897297
Systemic lupus erythematosus	0.00940702	8	0.108108	7	0.466667	0.323243
Chemical carcinogenesis	0.0106489	50	0.675676	14	0.933333	0.83027
Phenylalanine metabolism	0.0115629	7	0.0945946	4	0.266667	0.197838
Vibrio cholerae infection	0.0125899	7	0.0945946	6	0.4	0.277838
Morphine addiction	0.0182442	21	0.283784	9	0.6	0.473514
Neuroactive ligand-receptor interaction	0.0187987	74	1	15	1	1
Insulin secretion	0.021558	18	0.243243	12	0.8	0.577297
Cortisol synthesis and secretion	0.0286443	9	0.121622	6	0.4	0.288649
Tyrosine metabolism	0.0298856	8	0.108108	5	0.333333	0.243243
AMPK signaling pathway	0.0329439	22	0.297297	10	0.666667	0.518919
Regulation of lipolysis in adipocytes	0.0355752	23	0.310811	10	0.666667	0.524324
Aldosterone synthesis and secretion	0.042571	11	0.148649	7	0.466667	0.339459
Arginine biosynthesis	0.0478009	5	0.0675676	4	0.266667	0.187027
indication	p_value	Freq	normalised_freq	count_lists_with_drugs	normalised_count_lists_with_drugs	score
obsessive compulsive disorder (OCD)	0	6	0.193548	2	0.25	0.227419
panic disorders	0	5	0.16129	2	0.25	0.214516
social anxiety disorder	0	4	0.129032	2	0.25	0.201613
intra abdominal infections	0	1	0.0322581	1	0.125	0.0879032
edema	1.05e-07	11	0.354839	3	0.375	0.366935
hypertension	2.07e-06	31	1	8	1	1
benign prostatic hyperplasia (BPH)	1.22e-05	6	0.193548	1	0.125	0.152419
nephrotic syndrome	3.38e-05	6	0.193548	3	0.375	0.302419
Parkinson's Disease	4.34e-05	11	0.354839	5	0.625	0.516935
seizures	6.02e-05	9	0.290323	1	0.125	0.191129
Alzheimer's disease	0.000255553	5	0.16129	2	0.25	0.214516
depression	0.000265722	13	0.419355	6	0.75	0.617742
posttraumatic stress disorder	0.000722701	3	0.0967742	2	0.25	0.18871
chronic renal failure	0.00269725	3	0.0967742	1	0.125	0.11371
chronic stable angina	0.00269725	3	0.0967742	2	0.25	0.18871
congestive heart failure	0.00393231	10	0.322581	5	0.625	0.504032
organ rejection	0.00629373	3	0.0967742	2	0.25	0.18871
seasonal affective disorder	0.00807432	2	0.0645161	2	0.25	0.175806
vasospastic angina	0.00807432	2	0.0645161	2	0.25	0.175806
generalized anxiety disorder (GAD)	0.019209	3	0.0967742	2	0.25	0.18871
acute glomerulonephritis (AGN)	0.0227776	2	0.0645161	1	0.125	0.100806
Crohn's disease	0.0227776	2	0.0645161	2	0.25	0.175806
hepatic cirrhosis	0.0287154	3	0.0967742	1	0.125	0.11371
bronchospasm	0.0402575	3	0.0967742	1	0.125	0.11371
hyperprolactinemia	0.0428579	2	0.0645161	2	0.25	0.175806
moa	p_value	Freq	normalised_freq	count_lists_with_drugs	normalised_count_lists_with_drugs	score
adrenergic receptor agonist	4.8e-07	15	1	6	0.857143	0.914286
adrenergic inhibitor	6.24e-06	4	0.266667	2	0.285714	0.278095
estrogen receptor agonist	3.84e-05	7	0.466667	4	0.571429	0.529524
selective serotonin reuptake inhibitor (SSRI)	4.39e-05	5	0.333333	2	0.285714	0.304762
glucocorticoid receptor agonist	0.000240026	8	0.533333	4	0.571429	0.55619
calcium channel blocker	0.000276502	8	0.533333	4	0.571429	0.55619
adrenergic receptor antagonist	0.000479984	12	0.8	7	1	0.92
dopamine receptor agonist	0.000612123	7	0.466667	4	0.571429	0.529524
dopamine precursor	0.00114171	2	0.133333	2	0.285714	0.224762
electrolyte reabsorption inhibitor	0.00114171	2	0.133333	2	0.285714	0.224762
diuretic	0.00189146	3	0.2	2	0.285714	0.251429
RET tyrosine kinase inhibitor	0.00189146	3	0.2	3	0.428571	0.337143
serotonin reuptake inhibitor	0.00189146	3	0.2	3	0.428571	0.337143
acetylcholinesterase inhibitor	0.00221291	5	0.333333	3	0.428571	0.390476
norepinephrine reuptake inhibitor	0.00276662	3	0.2	2	0.285714	0.251429
sodium/potassium/chloride transporter inhibitor	0.00654744	2	0.133333	1	0.142857	0.139048
acetylcholine receptor antagonist	0.00956554	8	0.533333	5	0.714286	0.641905
thromboxane receptor antagonist	0.015649	2	0.133333	2	0.285714	0.224762
tricyclic antidepressant	0.015649	2	0.133333	2	0.285714	0.224762
KIT inhibitor	0.0285431	3	0.2	2	0.285714	0.251429
adrenergic neuron blocker	0.0338607	1	0.0666667	1	0.142857	0.112381
aromatic L-amino acid decarboxylase inhibitor	0.0338607	1	0.0666667	1	0.142857	0.112381
carbonic anhydrase activator	0.0338607	1	0.0666667	1	0.142857	0.112381
carboxamide antiepileptic	0.0338607	1	0.0666667	1	0.142857	0.112381
chloride reabsorption inhibitor	0.0338607	1	0.0666667	1	0.142857	0.112381
GABA aminotransferase inhibitor	0.0338607	1	0.0666667	1	0.142857	0.112381
heme oxygenase inhibitor	0.0338607	1	0.0666667	1	0.142857	0.112381
hemoglobin antagonist	0.0338607	1	0.0666667	1	0.142857	0.112381
LDL oxidation inhibitor	0.0338607	1	0.0666667	1	0.142857	0.112381
norepinephrine precursor	0.0338607	1	0.0666667	1	0.142857	0.112381
thymidine phosphorylase inhibitor	0.0338607	1	0.0666667	1	0.142857	0.112381
serotonin receptor antagonist	0.0407465	8	0.533333	4	0.571429	0.55619

## Sheet: Table S3
Table S3: DC-matrix of HD (CDRS)
pathway	p_value	Freq.x	normalised_freq	count_lists_with_drugs	normalised_count_lists_with_drugs	score
Human immunodeficiency virus 1 infection	0.00153926	19	0.730769	2	0.666667	0.692308
Cell cycle	0.00171175	13	0.5	3	1	0.8
DNA replication	0.0113044	2	0.0769231	2	0.666667	0.430769
Chronic myeloid leukemia	0.0127261	13	0.5	3	1	0.8
p53 signaling pathway	0.0158295	8	0.307692	1	0.333333	0.323077
Non-homologous end-joining	0.0230872	2	0.0769231	1	0.333333	0.230769
Measles	0.0241143	13	0.5	2	0.666667	0.6
RNA polymerase	0.0241652	1	0.0384615	1	0.333333	0.215385
Viral carcinogenesis	0.0261886	14	0.538462	2	0.666667	0.615385
Basal transcription factors	0.032799	2	0.0769231	1	0.333333	0.230769
Epstein-Barr virus infection	0.0343692	15	0.576923	2	0.666667	0.630769
Hepatitis B	0.0350615	16	0.615385	2	0.666667	0.646154
Cellular senescence	0.0363244	14	0.538462	1	0.333333	0.415385
Herpes simplex virus 1 infection	0.045919	12	0.461538	2	0.666667	0.584615
indication	p_value	Freq	normalised_freq	count_lists_with_drugs	normalised_count_lists_with_drugs	score
acute myeloid leukemia (AML)	0.000230422	4	0.666667	1	0.5	0.566667
chronic kidney disease (CKD)	0.00136314	2	0.333333	1	0.5	0.433333
Wilm's tumor	0.00136314	2	0.333333	1	0.5	0.433333
breast cancer	0.00151316	5	0.833333	2	1	0.933333
acute lymphoblastic leukemia (ALL)	0.00366412	3	0.5	1	0.5	0.5
hyperparathyroidism	0.00653314	2	0.333333	1	0.5	0.433333
renal cell carcinoma (RCC)	0.00901861	2	0.333333	2	1	0.733333
Hodgkin's lymphoma	0.0150326	2	0.333333	2	1	0.733333
ovarian cancer	0.0185295	2	0.333333	2	1	0.733333
schizophrenia	0.0205063	4	0.666667	2	1	0.866667
cervical cancer	0.0215938	1	0.166667	1	0.5	0.366667
chronic immune thrombocytopenia (ITP)	0.0215938	1	0.166667	1	0.5	0.366667
gestational choriocarcinoma	0.0215938	1	0.166667	1	0.5	0.366667
gestational trophoblastic disease (GTD)	0.0215938	1	0.166667	1	0.5	0.366667
hydatidiform mole	0.0215938	1	0.166667	1	0.5	0.366667
parathyroid carcinoma	0.0215938	1	0.166667	1	0.5	0.366667
epilepsy	0.0354384	2	0.333333	1	0.5	0.433333
Ewing's sarcoma	0.0427268	1	0.166667	1	0.5	0.366667
hypoactive sexual desire disorder	0.0427268	1	0.166667	1	0.5	0.366667
rhabdomyosarcoma	0.0427268	1	0.166667	1	0.5	0.366667
Tourette's disorder	0.0427268	1	0.166667	1	0.5	0.366667
moa	p_value	Freq	normalised_freq	count_lists_with_drugs	normalised_count_lists_with_drugs	score
topoisomerase inhibitor	3.86e-08	8	1	2	1	1
CDK inhibitor	1.39e-05	6	0.75	1	0.5	0.6
dopamine receptor antagonist	0.000579759	6	0.75	2	1	0.9
mTOR inhibitor	0.000734379	4	0.5	1	0.5	0.5
IKK inhibitor	0.00334021	2	0.25	1	0.5	0.4
RNA polymerase inhibitor	0.0119043	2	0.25	1	0.5	0.4
angiotensin receptor antagonist	0.0135067	2	0.25	1	0.5	0.4
DNA protein kinase inhibitor	0.0223506	1	0.125	1	0.5	0.35
mitochondrial electron transport inhibitor	0.0223506	1	0.125	1	0.5	0.35
succinimide antiepileptic	0.0223506	1	0.125	1	0.5	0.35
sulfonylurea	0.0333403	1	0.125	1	0.5	0.35
PI3K inhibitor	0.0376706	3	0.375	1	0.5	0.45
calcium channel activator	0.0442081	1	0.125	1	0.5	0.35
solute carrier family member inhibitor	0.0442081	1	0.125	1	0.5	0.35

## Sheet: Table S4
Table S4: DC-matrix of MS (CDRS)
pathway	p_value	Freq	normalised_freq	count_lists_with_drugs	normalised_count_lists_with_drugs	score
ABC transporters	0.0122962	3	0.214286	1	0.2	0.205714
Oxidative phosphorylation	0.0162042	2	0.142857	2	0.4	0.297143
Serotonergic synapse	0.0171328	14	1	5	1	1
Tight junction	0.0185431	6	0.428571	4	0.8	0.651429
Tryptophan metabolism	0.0198176	4	0.285714	2	0.4	0.354286
Parkinson disease	0.0208339	9	0.642857	4	0.8	0.737143
Phenylalanine metabolism	0.0291869	3	0.214286	1	0.2	0.205714
Vibrio cholerae infection	0.0304292	3	0.214286	2	0.4	0.325714
Amphetamine addiction	0.0324847	8	0.571429	4	0.8	0.708571
Huntington disease	0.0370382	8	0.571429	4	0.8	0.708571
Synaptic vesicle cycle	0.0387008	4	0.285714	3	0.6	0.474286
Alanine, aspartate and glutamate metabolism	0.0422895	2	0.142857	2	0.4	0.297143
D-Glutamine and D-glutamate metabolism	0.042939	1	0.0714286	1	0.2	0.148571
indication	p_value	Freq	normalised_freq	count_lists_with_drugs	normalised_count_lists_with_drugs	score
cholesterol	0.000844295	2	0.666667	2	0.666667	0.666667
cervical cancer	0.0120823	1	0.333333	1	0.333333	0.333333
familial amyloid polyneuropathy (FAP)	0.0120823	1	0.333333	1	0.333333	0.333333
hyperaldosteronism	0.0120823	1	0.333333	1	0.333333	0.333333
tetanus	0.0120823	1	0.333333	1	0.333333	0.333333
tuberculosis	0.0173152	2	0.666667	1	0.333333	0.466667
acute intermittent porphyria (AIP)	0.0240216	1	0.333333	1	0.333333	0.333333
genital warts	0.0240216	1	0.333333	1	0.333333	0.333333
hepatic encephalopathy (HE)	0.0240216	1	0.333333	1	0.333333	0.333333
hypoactive sexual desire disorder	0.0240216	1	0.333333	1	0.333333	0.333333
hypokalemia	0.0240216	1	0.333333	1	0.333333	0.333333
cutaneous T-cell lymphoma (CTCL)	0.0358197	1	0.333333	1	0.333333	0.333333
small cell lung cancer	0.0474782	1	0.333333	1	0.333333	0.333333
moa	p_value	Freq	normalised_freq	count_lists_with_drugs	normalised_count_lists_with_drugs	score
mycolic synthesis inhibitor	0.00680171	1	0.5	1	0.5	0.5
transthyretin amyloid inhibitor	0.00680171	1	0.5	1	0.5	0.5
uricosuric blocker	0.0202696	1	0.5	1	0.5	0.5
PPAR receptor agonist	0.022116	2	1	1	0.5	0.7
FABI inhibitor	0.0269365	1	0.5	1	0.5	0.5
psychoactive drug	0.0269365	1	0.5	1	0.5	0.5
solute carrier family member inhibitor	0.0269365	1	0.5	1	0.5	0.5
DNA dependent protein kinase inhibitor	0.0401372	1	0.5	1	0.5	0.5
topoisomerase inhibitor	0.0403125	2	1	2	1	1
chloride channel blocker	0.0466717	1	0.5	1	0.5	0.5
mineralocorticoid receptor antagonist	0.0466717	1	0.5	1	0.5	0.5

## Sheet: Table S5
Table S5: DC-matrix of AD (CTS)
pathway	p_value	Freq	normalised_freq	score
Notch signaling pathway	0.000619512	7	0.175	0.175
Alzheimer disease	0.000963179	36	0.9	0.9
Pathways of neurodegeneration	0.00119594	38	0.95	0.95
Nicotine addiction	0.00164487	13	0.325	0.325
Propanoate metabolism	0.00752757	4	0.1	0.1
PPAR signaling pathway	0.00787246	9	0.225	0.225
Serotonergic synapse	0.0101004	30	0.75	0.75
Ovarian steroidogenesis	0.0113798	12	0.3	0.3
Pyruvate metabolism	0.0164855	4	0.1	0.1
Circadian rhythm	0.0203936	3	0.075	0.075
Arachidonic acid metabolism	0.0248504	11	0.275	0.275
Glycerophospholipid metabolism	0.028514	6	0.15	0.15
Huntington disease	0.0373769	16	0.4	0.4
AMPK signaling pathway	0.0453291	16	0.4	0.4
NF-kappa B signaling pathway	0.0464647	13	0.325	0.325
Cholesterol metabolism	0.0474956	3	0.075	0.075
Dopaminergic synapse	0.0486803	20	0.5	0.5
Viral myocarditis	0.0491081	4	0.1	0.1
Retrograde endocannabinoid signaling	0.0498451	17	0.425	0.425
indication	p_value	Freq	normalised_freq	score
Alzheimer's disease	0.00340202	3	0.428571	0.428571
ankylosing spondylitis	0.00494799	3	0.428571	0.428571
cutaneous T-cell lymphoma (CTCL)	0.00503029	2	0.285714	0.285714
smoking cessation	0.00503029	2	0.285714	0.285714
coronary heart disease	0.0097855	2	0.285714	0.285714
senile dementia	0.0149003	3	0.428571	0.428571
depression	0.0150729	6	0.857143	0.857143
bursitis	0.0158647	2	0.285714	0.285714
fatigue	0.0231508	2	0.285714	0.285714
diabetes mellitus	0.0238355	5	0.714286	0.714286
exercise-induced bronchoconstriction (EIB)	0.0416452	1	0.142857	0.142857
heart attack	0.0416452	1	0.142857	0.142857
hyperaldosteronism	0.0416452	1	0.142857	0.142857
lymphangioleiomyomatosis	0.0416452	1	0.142857	0.142857
mastocytoma	0.0416452	1	0.142857	0.142857
polycystic ovary syndrom (PCOS)	0.0416452	1	0.142857	0.142857
myocardial infarction	0.042075	3	0.428571	0.428571
moa	p_value	Freq	normalised_freq	score
insulin sensitizer	7.1e-07	5	0.625	0.625
gamma secretase inhibitor	7.8e-06	5	0.625	0.625
acetylcholine receptor agonist	0.00195642	5	0.625	0.625
serotonin receptor antagonist	0.00211365	8	1	1
beta-secretase inhibitor	0.00234566	2	0.25	0.25
gamma secretase modulator	0.00234566	2	0.25	0.25
acetylcholinesterase inhibitor	0.0180496	3	0.375	0.375
sodium/glucose cotransporter inhibitor	0.0196048	2	0.25	0.25
antidepressant	0.0201094	1	0.125	0.125
astrocyte modulating agent	0.0201094	1	0.125	0.125
atherogenesis inhibitor	0.0201094	1	0.125	0.125
BDNF inducer	0.0201094	1	0.125	0.125
glutamate release inhibitor	0.0201094	1	0.125	0.125
intermediate conductance potassium channel blocker	0.0201094	1	0.125	0.125
PET radiotracer	0.0201094	1	0.125	0.125
pharmacological chaperone	0.0201094	1	0.125	0.125
HMGCR inhibitor	0.0232193	2	0.25	0.25
phosphodiesterase inhibitor	0.0290708	5	0.625	0.625
PPAR receptor agonist	0.0302259	3	0.375	0.375
dopamine receptor modulator	0.0398174	1	0.125	0.125
dopamine receptor partial agonist	0.0398174	1	0.125	0.125
lipoprotein lipase activator	0.0398174	1	0.125	0.125
norepinephrine transporter inhibitor	0.0398174	1	0.125	0.125
RAGE receptor antagonist	0.0398174	1	0.125	0.125
angiotensin receptor antagonist	0.0400687	2	0.25	0.25

## Sheet: Table S6
Table S6: DC-matrix of PD (CTS)
pathway	p_value	Freq	normalised_freq	score
Cocaine addiction	2.37e-09	27	0.574468	0.574468
Alcoholism	3.04e-09	31	0.659574	0.659574
Dopaminergic synapse	1.48e-08	31	0.659574	0.659574
Parkinson disease	5.02e-08	26	0.553191	0.553191
Amphetamine addiction	1.85e-06	22	0.468085	0.468085
Morphine addiction	8.02e-06	20	0.425532	0.425532
Serotonergic synapse	2.47e-05	31	0.659574	0.659574
Rap1 signaling pathway	3.2e-05	30	0.638298	0.638298
Nicotine addiction	7.17e-05	13	0.276596	0.276596
Taste transduction	0.000124921	21	0.446809	0.446809
cAMP signaling pathway	0.000206263	37	0.787234	0.787234
Systemic lupus erythematosus	0.000693346	7	0.148936	0.148936
Neuroactive ligand-receptor interaction	0.000852902	47	1	1
Calcium signaling pathway	0.00181719	38	0.808511	0.808511
Gap junction	0.0036411	22	0.468085	0.468085
cGMP-PKG signaling pathway	0.00372487	23	0.489362	0.489362
Circadian entrainment	0.00569847	11	0.234043	0.234043
Tyrosine metabolism	0.00997608	6	0.12766	0.12766
Ferroptosis	0.0151546	3	0.0638298	0.0638298
Pathways of neurodegeneration	0.0200736	25	0.531915	0.531915
Glutamatergic synapse	0.0258118	10	0.212766	0.212766
Vascular smooth muscle contraction	0.0290319	14	0.297872	0.297872
Prion disease	0.0297876	12	0.255319	0.255319
Synaptic vesicle cycle	0.0308017	6	0.12766	0.12766
Pancreatic secretion	0.0327795	10	0.212766	0.212766
Phenylalanine metabolism	0.0350003	4	0.0851064	0.0851064
Spinocerebellar ataxia	0.0392297	10	0.212766	0.212766
Salivary secretion	0.0398129	13	0.276596	0.276596
Amyotrophic lateral sclerosis	0.0499055	12	0.255319	0.255319
indication	p_value	Freq	normalised_freq	score
Parkinson's Disease	6.19e-13	13	1	1
Alzheimer's disease	4.17e-05	4	0.307692	0.307692
smoking cessation	0.00241883	2	0.153846	0.153846
attention-deficit/hyperactivity disorder (ADHD)	0.00776247	2	0.153846	0.153846
restless leg syndrome	0.00776247	2	0.153846	0.153846
acetaminophen overdose	0.0287918	1	0.0769231	0.0769231
cycloplegia diagnostic	0.0287918	1	0.0769231	0.0769231
dizziness	0.0287918	1	0.0769231	0.0769231
fescue toxicosis	0.0287918	1	0.0769231	0.0769231
Friedreich's ataxia	0.0287918	1	0.0769231	0.0769231
hepatic injury	0.0287918	1	0.0769231	0.0769231
Leber hereditary optic neuropathy (LHON)	0.0287918	1	0.0769231	0.0769231
mydriasis diagnostic	0.0287918	1	0.0769231	0.0769231
pelvic inflammatory disease	0.031793	2	0.153846	0.153846
urinary incontinence	0.031793	2	0.153846	0.153846
moa	p_value	Freq	normalised_freq	score
dopamine receptor agonist	3.1e-07	8	1	1
adenosine receptor antagonist	8.92e-07	7	0.875	0.875
serotonin receptor inverse agonist	0.000722645	2	0.25	0.25
neurotrophic agent	0.00143049	2	0.25	0.25
glutamate receptor antagonist	0.00194387	6	0.75	0.75
serotonin receptor antagonist	0.00911809	6	0.75	0.75
sigma receptor agonist	0.0122053	2	0.25	0.25
aromatic L-amino acid decarboxylase inhibitor	0.0156735	1	0.125	0.125
astrocyte modulating agent	0.0156735	1	0.125	0.125
cell death inhibitor	0.0156735	1	0.125	0.125
chloride channel activator	0.0156735	1	0.125	0.125
glutamate release inhibitor	0.0156735	1	0.125	0.125
immunophilin ligand	0.0156735	1	0.125	0.125
norepinephrine precursor	0.0156735	1	0.125	0.125
mucolytic agent	0.0169601	2	0.25	0.25
serotonin receptor agonist	0.0271826	4	0.5	0.5
dopamine reuptake inhibitor	0.0283946	2	0.25	0.25
dopamine precursor	0.0311037	1	0.125	0.125
dopamine receptor partial agonist	0.0311037	1	0.125	0.125
myeloperoxidase inhibitor	0.0311037	1	0.125	0.125
norepinephrine transporter inhibitor	0.0311037	1	0.125	0.125
aryl hydrocarbon receptor antagonist	0.0462942	1	0.125	0.125
benzodiazepine receptor antagonist	0.0462942	1	0.125	0.125
calcium channel modulator	0.0462942	1	0.125	0.125
sigma receptor ligand	0.0462942	1	0.125	0.125
SIRT activator	0.0462942	1	0.125	0.125

## Sheet: Table S7
Table S7: DC-matrix of HD (CTS)
pathway	p_value	Freq	normalised_freq	score
Amphetamine addiction	0.000278736	6	1	1
Dopaminergic synapse	0.00162222	6	1	1
Cocaine addiction	0.00212217	5	0.833333	0.833333
Parkinson disease	0.00298034	5	0.833333	0.833333
Synaptic vesicle cycle	0.00361456	3	0.5	0.5
Alcoholism	0.0063581	5	0.833333	0.833333
Glucagon signaling pathway	0.00791852	3	0.5	0.5
Systemic lupus erythematosus	0.0159062	2	0.333333	0.333333
RNA transport	0.0310236	1	0.166667	0.166667
cAMP signaling pathway	0.0427787	6	1	1
Fatty acid biosynthesis	0.0486769	1	0.166667	0.166667
indication	p_value	Freq	normalised_freq	score
cholera	0.00126626	2	1	1
Huntington's disease	0.00694087	1	0.5	0.5
amyotrophic lateral sclerosis (ALS)	0.0138353	1	0.5	0.5
brucellosis	0.0138353	1	0.5	0.5
tularemia	0.0138353	1	0.5	0.5
chancroid	0.0206837	1	0.5	0.5
irritability	0.0206837	1	0.5	0.5
psittacosis	0.0206837	1	0.5	0.5
dyskinesia	0.0274863	1	0.5	0.5
trachoma	0.0274863	1	0.5	0.5
attention-deficit/hyperactivity disorder (ADHD)	0.0342433	1	0.5	0.5
urethritis	0.0342433	1	0.5	0.5
hypertriglyceridemia	0.047622	1	0.5	0.5
moa	p_value	Freq	normalised_freq	score
vesicular monoamine transporter inhibitor	6.61e-05	2	0.666667	0.666667
glutamate receptor antagonist	0.00273606	3	1	1
survival motor neuron protein modulator	0.00340086	1	0.333333	0.333333
norepinephrine transporter inhibitor	0.00679065	1	0.333333	0.333333
glutamate inhibitor	0.016894	1	0.333333	0.333333
Abl kinase inhibitor	0.0235748	1	0.333333	0.333333
SIRT inhibitor	0.0235748	1	0.333333	0.333333
insulin sensitizer	0.0335148	1	0.333333	0.333333
phosphodiesterase inhibitor	0.0340165	2	0.666667	0.666667
dopamine receptor antagonist	0.039249	2	0.666667	0.666667
cholesterol inhibitor	0.0400875	1	0.333333	0.333333
immunosuppressant	0.0400875	1	0.333333	0.333333
Bcr-Abl kinase inhibitor	0.0498666	1	0.333333	0.333333

## Sheet: Table S8
Table S8: DC-matrix of MS (CTS)
pathway	p_value	Freq	normalised_freq	score
Dopaminergic synapse	0.00145849	13	0.866667	0.866667
Legionellosis	0.00806476	4	0.266667	0.266667
Fatty acid biosynthesis	0.0162317	2	0.133333	0.133333
ECM-receptor interaction	0.0179132	2	0.133333	0.133333
Circadian rhythm	0.0196649	2	0.133333	0.133333
Intestinal immune network for IgA production	0.0253255	2	0.133333	0.133333
Ferroptosis	0.0294213	2	0.133333	0.133333
Rheumatoid arthritis	0.0301238	4	0.266667	0.266667
Base excision repair	0.036018	2	0.133333	0.133333
Cell adhesion molecules	0.0383319	2	0.133333	0.133333
Terpenoid backbone biosynthesis	0.0383319	2	0.133333	0.133333
Systemic lupus erythematosus	0.0401296	3	0.2	0.2
Tuberculosis	0.0411034	7	0.466667	0.466667
Inflammatory bowel disease	0.0458122	3	0.2	0.2
Adrenergic signaling in cardiomyocytes	0.0477331	9	0.6	0.6
indication	p_value	Freq	normalised_freq	score
multiple sclerosis	4.89e-08	7	1	1
Alzheimer's disease	0.000637136	3	0.428571	0.428571
seizures	0.00148473	4	0.571429	0.571429
MRI contrast agent	0.00314994	2	0.285714	0.285714
hypercholesterolemia	0.013828	2	0.285714	0.285714
acetaminophen overdose	0.0233933	1	0.142857	0.142857
fescue toxicosis	0.0233933	1	0.142857	0.142857
Friedreich's ataxia	0.0233933	1	0.142857	0.142857
hepatic injury	0.0233933	1	0.142857	0.142857
hypothyroidism	0.0233933	1	0.142857	0.142857
Leber hereditary optic neuropathy (LHON)	0.0233933	1	0.142857	0.142857
mastocytoma	0.0233933	1	0.142857	0.142857
hyperlipidemia	0.0357092	2	0.285714	0.285714
amyotrophic lateral sclerosis (ALS)	0.0462453	1	0.142857	0.142857
brucellosis	0.0462453	1	0.142857	0.142857
carnitine deficiency	0.0462453	1	0.142857	0.142857
hairy cell leukemia	0.0462453	1	0.142857	0.142857
Lambert-Eaton myasthenic syndrome (LEMS)	0.0462453	1	0.142857	0.142857
myxedema coma	0.0462453	1	0.142857	0.142857
peripheral neuropathy	0.0462453	1	0.142857	0.142857
sleep cycle support	0.0462453	1	0.142857	0.142857
tularemia	0.0462453	1	0.142857	0.142857
vitamin D deficiency	0.0462453	1	0.142857	0.142857
moa	p_value	Freq	normalised_freq	score
sphingosine 1-phosphate receptor agonist	0.00362767	2	0.666667	0.666667
insulin sensitizer	0.00450434	2	0.666667	0.666667
HMGCR inhibitor	0.00651862	2	0.666667	0.666667
immunosuppressant	0.00651862	2	0.666667	0.666667
aromatic L-amino acid decarboxylase inhibitor	0.0103504	1	0.333333	0.333333
carboxamide antiepileptic	0.0103504	1	0.333333	0.333333
chloride channel activator	0.0103504	1	0.333333	0.333333
radiopaque medium	0.01154	2	0.666667	0.666667
sodium channel blocker	0.0139282	3	1	1
adenosine deaminase inhibitor	0.0205953	1	0.333333	0.333333
norepinephrine transporter inhibitor	0.0205953	1	0.333333	0.333333
calcium channel modulator	0.0307355	1	0.333333	0.333333
hydantoin antiepileptic	0.0307355	1	0.333333	0.333333
sphingosine 1-phosphate receptor modulator	0.0307355	1	0.333333	0.333333
potassium channel blocker	0.0335713	2	0.666667	0.666667
dehydrogenase inhibitor	0.0407723	1	0.333333	0.333333
gap junction modulator	0.0407723	1	0.333333	0.333333
monoacylglycerol lipase inhibitor	0.0407723	1	0.333333	0.333333
neurotrophic agent	0.0407723	1	0.333333	0.333333
thyroid hormone stimulant	0.0407723	1	0.333333	0.333333
benzodiazepine receptor agonist	0.0453743	2	0.666667	0.666667

## Sheet: Table S9
Table S9: Hypergeometric test results of Paths, MoAs and Inds
Modality	Disease	P-value
Pathways	AD	0
	PD	0
	HD	1
	MS	1
MoAs	AD	8.68 e-10
	PD	1.34 e-08
	HD	0.023
	MS	1
Indications	AD	7.18 e-15
	PD	0.0025
	HD	1
	MS	1

## Sheet: Table S10
Table S10: Normalised frequency of signatures in CDRS and CTS of AD and PD as shown in Figure S1. Common signatures between CTS and CDRS are shown for each of the two diseases, along with their normalised frequency score.
Paths AD	CTS	CDRS
Serotonergic synapse	0.75	0.7
Dopaminergic synapse	0.5	0.5
AMPK signaling pathway	0.4	0.44
Ovarian steroidogenesis	0.3	0.24
Arachidonic acid metabolism	0.28	0.21
PPAR signaling pathway	0.23	0.14
Glycerophospholipid metabolism	0.15	0.11
Viral myocarditis	0.1	0.09
Notch signaling pathway	0.18	0.07
Circadian rhythm	0.08	0.04
Inds AD	CTS	CDRS
Depression	0.86	0.44
Myocardial infarction	0.43	0.19
Ankylosing spondylitis	0.43	0.17
Bursitis	0.29	0.1
Coronary heart disease	0.29	0.1
Cutaneous T-cell lymphoma (CTCL)	0.29	0.1
Exercise-induced bronchoconstriction (EIB)	0.14	0.03
Heart attack	0.14	0.03
Moas AD	CTS	CDRS
Serotonin receptor antagonist	1	0.92
Acetylcholinesterase inhibitor	0.38	0.32
Insulin sensitizer	0.63	0.27
HMGCR inhibitor	0.25	0.24
Angiotensin receptor antagonist	0.25	0.16
Lipoprotein lipase activator	0.13	0.05
Paths PD	CTS	CDRS
Neuroactive ligand-receptor interaction	1	1
Calcium signaling pathway	0.81	1
Camp signaling pathway	0.79	0.74
Cgmp-PKG signaling pathway	0.49	0.66
Serotonergic synapse	0.66	0.62
Salivary secretion	0.28	0.62
Dopaminergic synapse	0.66	0.59
Gap junction	0.47	0.54
Alcoholism	0.66	0.49
Amphetamine addiction	0.47	0.47
Vascular smooth muscle contraction	0.3	0.47
Taste transduction	0.45	0.45
Cocaine addiction	0.57	0.41
Parkinson disease	0.55	0.35
Synaptic vesicle cycle	0.13	0.31
Pancreatic secretion	0.21	0.3
Morphine addiction	0.43	0.28
Systemic lupus erythematosus	0.15	0.11
Tyrosine metabolism	0.13	0.11
Phenylalanine metabolism	0.09	0.09
Inds PD	CTS	CDRS
Parkinson's disease	1	0.35
Alzheimer's disease	0.31	0.16
Moas PD	CTS	CDRS
Serotonin receptor antagonist	0.75	0.53
Dopamine receptor agonist	1	0.47
Dopamine precursor	0.13	0.13
Aromatic L-amino acid decarboxylase inhibitor	0.13	0.07
Norepinephrine precursor	0.13	0.07

[truncated: 7 more sheets: Table S11, Table S12, Table S13, Table S14, Table S15, Table S16, Table S17]
